# Supplementary material for: Withania somnifera (L.) Dunal whole-plant extracts exhibited anti-sporotrichotic effects by destabilizing peripheral integrity of Sporothrix globosa yeast cells
Source: PLoS Negl Trop Dis. 2022 Jun 17;16(6):e0010484. doi: 10.1371/journal.pntd.0010484 (PMC9205525; doi:10.1371/journal.pntd.0010484)
Supplement: S1 Data — (XLSX) [file pntd.0010484.s001.xlsx]

## Sheet: Fig 1
Fig 1A
	WSWE conc (mg/ml)	0.39	0.78	1.56	3.13	6.25	12.5	25
	WSWE [Log conc (mg/ml)]	-0.40824	-0.10721	0.19382	0.49485	0.79588	1.09691	1.39794
	Mean [Sporothrix globosa growth inhibition (%)]	5.815	9.931	6.181	14.18	22.22	19.38	30.76
	Std. Error of Mean	1.589	3.999	1.101	0.5287	2.09	2.152	1.418
Fig 1B
	WSWE conc (mg/ml)	0.5	1	1.95	3.9	7.8	15.6	31.25
	WSWE [Log conc (mg/ml)]	-0.30103	0	0.290035	0.591065	0.892095	1.19312	1.49485
	Mean [Sporothrix globosa growth inhibition (%)]	34.37	74.92	84.89	86.4	93.05	94.56	100
	Std. Error of Mean	0.3727	2.417	0	2.417	0.6042	1.208	0.3021
Fig 1C
	WSWE conc (mg/ml)	0.390625	0.78125	1.5625	3.125	6.25	12.5	25
	WSWE [Log conc (mg/ml)]	-0.40824	-0.10721	0.19382	0.49485	0.79588	1.09691	1.39794
	Mean [Sporothrix globosa growth inhibition (%)]	8.7	8.086	61.73	72.31	83.95	90.54	100
	Std. Error of Mean	13.62	4.447	5.939	5.248	2.3	0.9507	1.05

## Sheet: Fig 2
	Fig 2B
		WSWE conc (mg/ml)	Untreated	0.781	1.56	3.125	6.25	12.5	25	50	100
		WSWE [Log conc (mg/ml)]	Untreated	-0.107349	0.193125	0.49485	0.79588	1.09691	1.39794	1.69897	2
		Mean [Sporothrix globosa growth inhibition (CFU/ml)]	13800000	2905000	1875000	945000	705000	220000	50000	0	0
		Std. Error of Mean	280000	15000	65000	95000	5000	0	10000	0	0

## Sheet: Fig 3
Fig 3A
	Untreated	Time (h)	0	2	4	6	12	24	30	48	54	72	96
		Mean (Absorbance 660 nm)	0.04	0.0475	0.058	0.094	0.6035	1.655	1.795	2.085	2.07	2.095	2.17
		Std. Error of Mean	0.008	0.0015	0.005	0.011	0.0615	0.165	0.175	0.015	0.07	0.075	0.02
	Amphotericin B (IC50)	Time (h)	0	2	4	6	12	24	30	48	54	72	96
		Mean (Absorbance 660 nm)	0.0365	0.051	0.069	0.062	0.1045	0.721	0.783	0.852	0.906	0.9555	0.9885
		Std. Error of Mean	0.0015	0.006	0.002	0.003	0.0045	0.023	0.018	0.036	0.006	0.0205	0.0015
	WSWE (IC50)	Time (h)	0	2	4	6	12	24	30	48	54	72	96
		Mean (Absorbance 660 nm)	0.0415	0.0565	0.07	0.0985	0.5195	0.9935	1.1275	1.169	1.1475	1.1	1.2215
		Std. Error of Mean	0.0035	0.0005	0.003	0.0015	0.0215	0.0065	0.0075	0.001	0.0025	0.1	0.0015
Fig 3B
	Untreated	Time (h)	0	2	4	6	12
		Mean (Absorbance 660 nm)	0.04	0.0475	0.058	0.094	0.6035
		Std. Error of Mean	0.008	0.0015	0.005	0.011	0.0615
	Amphotericin B (IC50)	Time (h)	0	2	4	6	12
		Mean (Absorbance 660 nm)	0.0365	0.051	0.069	0.062	0.1045
		Std. Error of Mean	0.0015	0.006	0.002	0.003	0.0045
	WSWE (IC50)	Time (h)	0	2	4	6	12
		Mean (Absorbance 660 nm)	0.0415	0.0565	0.07	0.0985	0.5195
		Std. Error of Mean	0.0035	0.0005	0.003	0.0015	0.0215
Fig 3C
	Untreated	Time (h)	0	2	4	6	12	24
		Mean (Absorbance 660 nm)	0.04	0.0475	0.058	0.094	0.6035	1.655
		Std. Error of Mean	0.008	0.0015	0.005	0.011	0.0615	0.165
	Amphotericin B (IC50)	Time (h)	0	2	4	6	12	24
		Mean (Absorbance 660 nm)	0.0365	0.051	0.069	0.062	0.1045	0.721
		Std. Error of Mean	0.0015	0.006	0.002	0.003	0.0045	0.023
	WSWE (IC50)	Time (h)	0	2	4	6	12	24
		Mean (Absorbance 660 nm)	0.0415	0.0565	0.07	0.0985	0.5195	0.9935
		Std. Error of Mean	0.0035	0.0005	0.003	0.0015	0.0215	0.0065

## Sheet: Fig 4
Fig 4C
		Media + Cells	Media + 0.8 M Sorbitol + Cells	Media + 400 μg/ml Ergosterol + Cells
	Mean (Absorbance 660 nm)	0.323	0.364	0.3647
	Std. Error of Mean	0.0257	0.021	0.02379
Fig 4D
	AMB	AMB conc (mg/ml)	0.5	1	1.95	3.9	7.8	15.6	31.25	62.5	125
		AMB [Log conc (mg/ml)]	-0.30103	0	0.290035	0.591065	0.892095	1.19312	1.49485	1.79588	2.09691
		Mean [Sporothrix globosa growth inhibition (%)]	39.4413	62.905	87.486	98.6033	99.7765	100	99.162	95.6425	88.5475
		Std. Error of Mean	2.34637	1.56424	2.23463	0.391056	0.335197	0.11173	0.0558651	0.335197	0.726259
	AMB + Erogosterol	AMB conc (mg/ml)	0.5	1	1.95	3.9	7.8	15.6	31.25	62.5	125
		AMB [Log conc (mg/ml)]	-0.30103	0	0.290035	0.591065	0.892095	1.19312	1.49485	1.79588	2.09691
		Mean [Sporothrix globosa growth inhibition (%)]	4.34783	28.2609	39.1304	45.6522	47.8261	54.3478	84.7826	100	80.4348
		Std. Error of Mean	2.17391	0	0	0	0	0	0	0	0
	AMB + Sorbitol	AMB conc (mg/ml)	0.5	1	1.95	3.9	7.8	15.6	31.25	62.5	125
		AMB [Log conc (mg/ml)]	-0.30103	0	0.290035	0.591065	0.892095	1.19312	1.49485	1.79588	2.09691
		Mean [Sporothrix globosa growth inhibition (%)]	38.806	65.677	77.6119	92.5373	100	97.0149	79.1045	77.6119	88.0615
		Std. Error of Mean	2.98507	14.926	2.98507	5.97015	10.4478	1.49254	4.47761	5.97015	1.49433
Fig 4E
	WSWE	WSWE conc (mg/ml)	0.39	0.78	1.56	3.12	6.25	12.5	25	50
		WSWE [Log conc (mg/ml)]	-0.408935	-0.107905	0.193125	0.494155	0.79588	1.09691	1.39794	1.69897
		Mean [Sporothrix globosa growth inhibition (%)]	28.885	30.3775	41.3521	49.6927	80.2458	92.9763	97.9807	100
		Std. Error of Mean	7.98946	4.91659	2.19491	1.75593	2.98507	2.01932	8.95523	11.8525
	WSWE + Ergosterol	WSWE conc (mg/ml)	0.39	0.78	1.56	3.12	6.25	12.5	25	50
		WSWE [Log conc (mg/ml)]	-0.408935	-0.107905	0.193125	0.494155	0.79588	1.09691	1.39794	1.69897
		Mean [Sporothrix globosa growth inhibition (%)]	10.331	17.5527	25.4764	34.8044	55.9679	57.9739	66.9007	100
		Std. Error of Mean	13.5406	15.346	1.20361	18.1545	11.0331	11.0331	7.12136	7.72317
	WSWE + Sorbitol	WSWE conc (mg/ml)	0.39	0.78	1.56	3.12	6.25	12.5	25	50
		WSWE [Log conc (mg/ml)]	-0.408935	-0.107905	0.193125	0.494155	0.79588	1.09691	1.39794	1.69897
		Mean [Sporothrix globosa growth inhibition (%)]	16.9738	22.2114	28.516	29.7769	60.9117	74.4908	85.063	100
		Std. Error of Mean	6.11057	9.60233	1.16392	13.676	9.69932	5.81959	3.78273	4.94665
Fig 4F
		WSWE	WSWE + Ergosterol (400 μg/ml)	WSWE + Sorbitol (0.8 M)
	Mean [IC50 of WSWE (mg/ml)]	2.036	6.311	4.934
	Std. Error of Mean	0.396	0.3843	0.5124
Fig 4G
		WSWE	WSWE + Ergosterol (400 μg/ml)	WSWE + Sorbitol (0.8 M)
	Mean [IC80 of WSWE (mg/ml)]	7.735	33.12	19.23
	Std. Deviation	2.551	1.078	4.832
	Std. Error of Mean	1.275	0.7625	3.417

## Sheet: Fig 5
		Fig 5B		Untreated	AMB	WSWE @ (IC50)	WSWE @ (2X IC50)
			Mean [Ergosterol content (mg/mg)]	0.293	0.153	0.2077	0.1573
			Std. Error of Mean	0.003	0.028	0.006489	0.004631

## Sheet: Fig 8
	Fig 8C
		Withanone
			Withanone [conc (mg/ml)]	1000	500	250	125	64	32	16	8	4	2	1
			Withanone [Log conc (mg/ml)]	3	2.69897	2.39794	2.09691	1.80618	1.50515	1.20412	0.90309	0.60206	0.30103	0
			Mean [Sporothrix globosa growth inhibition (%)]	100	99.1702	78.3348	42.3084	24.4148	11.4139	5.00121	4.55033	4.93067	0.159054	4.996e-16
			Std. Error of Mean	0.622385	0.20746	8.59113	4.97935	10.3258	9.11381	6.23843	3.69864	2.4944	2.50158	2.16256
	Fig 8D	Withaferin A
			Withaferin A [conc (mg/ml)]	1000	500	250	125	64	32	16	8	4	2	1
			Withaferin A [Log conc (mg/ml)]	3	2.69897	2.39794	2.09691	1.80618	1.50515	1.20412	0.90309	0.60206	0.30103	0
			Mean [Sporothrix globosa growth inhibition (%)]	94.3285	100	88.9327	44.4763	35.5438	17.5936	14.3325	0.882594	4.48681	-1.2601e-14	0.295596
			Std. Error of Mean	12.9309	1.81487	5.75374	8.79078	6.32131	4.2141	6.90917	3.71868	5.47243	3.79578	3.74935
